# Supplementary material for: Features of the waterpipe tobacco industry: A qualitative study of the third International Hookah Fair
Source: F1000Res. 2018 Oct 23;7:247. Originally published 2018 Feb 28. [Version 2] doi: 10.12688/f1000research.13796.2 (PMC6347030; doi:10.12688/f1000research.13796.2)
Supplement: Dataset 1. Transcripts that formed the basis for this study — http://dx.doi.org/10.5256/f1000research.13796.d192937 [file f1000research-7-18271-s0000.tgz]

Archive with 1 entries (1 files):
- ecc7f7b5-80fb-4867-b6af-b2c86596220c_Dataset_1._Transcripts.docx
