# Supplementary material for: Features of the waterpipe tobacco industry: A qualitative study of the third International Hookah Fair
Source: F1000Res. 2018 Oct 23;7:247. Originally published 2018 Feb 28. [Version 2] doi: 10.12688/f1000research.13796.2 (PMC6347030; doi:10.12688/f1000research.13796.2)
Supplement: Supplementary file 2 [file f1000research-7-18271-s0001.tgz]

Archive with 1 entries (1 files):
- 07bb623c-f1c0-4020-9753-f9438336d7b8.docx
